# Supplementary material for: Analgesic Effect of Combined Therapy with the Japanese Herbal Medicine “Yokukansan” and Electroacupuncture in Rats with Acute Inflammatory Pain
Source: Medicines (Basel). 2021 Jun 17;8(6):31. doi: 10.3390/medicines8060031 (PMC8234278; doi:10.3390/medicines8060031)
Supplement: Supplementary file 1 [file medicines-08-00031-s001.zip]

Archive with 1 entries (1 files):
- medicines-1237229-SI.pdf
